# Supplementary material for: Serum Uric Acid/Serum Creatinine Ratio and Cardiovascular Mortality in Diabetic Individuals—The Uric Acid Right for Heart Health (URRAH) Project
Source: Metabolites. 2024 Mar 14;14(3):164. doi: 10.3390/metabo14030164 (PMC10972048; doi:10.3390/metabo14030164)
Supplement: Supplementary file 1 [file metabolites-14-00164-s001.zip]

Archive with 1 entries (1 files):
- metabolites-2880496-supplementary.pdf
